# Supplementary material for: Comparison of Selenium Nanoparticles and Sodium Selenite on the Alleviation of Early Atherosclerosis by Inhibiting Endothelial Dysfunction and Inflammation in Apolipoprotein E-Deficient Mice
Source: Int J Mol Sci. 2021 Oct 27;22(21):11612. doi: 10.3390/ijms222111612 (PMC8583811; doi:10.3390/ijms222111612)
Supplement: Supplementary file 1 [file ijms-22-11612-s001.zip]

Archive with 1 entries (1 files):
- ijms-1419221-supplementary.pdf
